# Supplementary material for: SkinDuoTM as a Targeted Probiotic Therapy: Shifts in Skin Microbiota and Clinical Outcomes in Acne Patients
Source: Int J Mol Sci. 2025 May 22;26(11):5000. doi: 10.3390/ijms26115000 (PMC12154497; doi:10.3390/ijms26115000)
Supplement: Supplementary file 1 [file ijms-26-05000-s001.zip]

Archive with 2 entries (2 files):
- ijms-3633328-figure.pdf
- ijms-3633328-supplementary.xlsx
