# Supplementary material for: SkinDuoTM as a Targeted Probiotic Therapy: Shifts in Skin Microbiota and Clinical Outcomes in Acne Patients
Source: Int J Mol Sci. 2025 May 22;26(11):5000. doi: 10.3390/ijms26115000 (PMC12154497; doi:10.3390/ijms26115000)
Supplement: Supplementary file 1 [file ijms-26-05000-s001.zip › ijms-3633328-supplementary.xlsx]

## Sheet: Supplementary TABLE 1 
Group	n	Median Pre-Treatment	Median Post-Treatment	Wilcoxon p-value
Good	10	20.5	9	0.00195
No Change	7	21	15	0.109

## Sheet: Supplementary TABLE 2
Sample.ID	treatment	Derma	Derma.Treat	closed. comodones	open. comodones	papules	pustules	sebum.production	erythema	weeks	Gender	Age-Group	Dietary Restrictions	Weight Change	Smoking	Alcohol Consumption	Fruits/Veg Intake	Refined Flour Intake	Sugary Foods Intake	Salty Snacks Intake
01a	A	good	A	5	5	6	2	moderate	mild	0	F	30-40	No	No	No	≤3/week	Several/week	Several/week	<2/week	Several/week
01b	B	good	B_good	3	3	2	0	mild	absent	4	F
03a	A	no_change	A	6	7	6	1	mild	mild	0	F	20-30	No	Yes	Yes (≤5/day)	None	Several/week	Several/day	Several/week	Several/day
03b	B	no_change	B_nochange	6	2	6	1	mild	absent	5	F
07a	A	good	A	5	10	4	0	mild	mild	0	F	20-30	Fermented/leavened foods	No	Yes (≤5/day)	≤3/week	Several/week	<2/week	<2/week	<2/week
07b	B	good	B_good	0	2	3	0	mild	absent	5	F
08a	A	no_change	A	5	3	6	0	severe	moderate	0	F	40-50	No	No	No	≤3/week	Several/week	Several/week	<1/week	Several/week
08b	B	no_change	B_nochange	4	4	4	0	mild	mild	4	F
09a	A	no_change	A	6	5	10	2	moderate	mild	0	F	20-30	No	No	No	≤3/week	Several/week	Several/week	<4/week	Several/week
09b	B	no_change	B_nochange	3	3	6	0	mild	absent	4	F
15a	A	no_change	A	5	2	9	5	moderate	moderate	0	F	40-50	No	Yes	Yes (≤5/day)	None	Several/week	Several/day	Several/week	Several/day
15b	B	no_change	B_nochange	5	3	9	6	moderate	moderate	4	F
16a	A	no_change	A	0	6	2	0	severe	mild	0	F	20-30	No	Yes	Yes (>5/day)	Up to 3/week	Several/week	<2/week	<2/week	<2/week
16b	B	no_change	B_nochange	0	4	2	0	mild	mild	4	F
21a	A	good	A	5	5	4	0	moderate	moderate	0	F	20-30	No	No	No	≤3/week	Several/week	Several/week	<2/week	Several/week
21b	B	good	B_good	0	0	2	0	absent	mild	4	F
22a	A	no_change	A	7	8	15	6	moderate	moderate	0	F	20-30	No	Yes	No	≤3/week	<2/week	Several/day	Several/day	Several/day
22b	B	no_change	B_nochange	5	4	20	8	moderate	severe	4	F
28a	A	good	A	30	10	4	0	mild	mild	0	F	20-30	No	Yes	No	Up to 3/week	Several/week	<2/week	<2/week	<2/week
28b	B	good	B_good	10	0	0	0	mild	absent	4	F
29a	A	good	A	10	6	7	2	mild	mild	0	M	20-30	No	Yes	No	>2/day	Several/week	Several/week	<2/week	Several/week
29b	B	good	B_good	3	5	3	1	mild	mild	4	M
50a	A	good	A	8	5	4	1	mild	moderate	0	F	20-30	No	No	No	None	Several/week	<2/week	<2/week	<2/week
50b	B	good	B_good	0	0	0	0	absent	mild	4	F
51a	A	good	A	5	4	10	3	severe	moderate	0	M	60-70	No	No	No	≤3/week	Several/week	Several/day	Several/week	Several/day
51b	B	good	B_good	0	4	6	0	mild	mild	8	M
53a	A	good	A	7	20	8	3	moderate	mild	0	F	20-30	No	No	No	≤3/week	Several/week	<2/week	<2/week	<2/week
53b	B	good	B_good	0	10	2	0	mild	absent	4	F
56a	A	good	A	20	4	6	5	moderate	mild	0	F	20-30	No	No	No	>2/day	Several/week	Several/day	Several/week	Several/day
56b	B	good	B_good	5	0	7	1	absent	mild	4	F
58a	A	no_change	A	6	12	5	7	moderate	moderate	0	F	40-50	Legumes	No	Yes (>5/day)	Up to 2/day	<2/week	Several/week	Several/week	Several/week
58b	B	no_change	B_nochange	10	4	4	5	mild	mild	4	F
66a	A	good	A	3	5	4	4	mild	mild	0	F	20-30	Spices, Coffee	No	No	None	Several/week	Several/week	Several/week	<2/week
66b	B	good	B_good	3	0	4	0	mild	absent	4	F
